# Supplementary material for: Diffuse Reflectance Spectroscopy for Black Carbon Screening of Agricultural Soils under Industrial Anthropopressure
Source: Molecules. 2022 Oct 28;27(21):7334. doi: 10.3390/molecules27217334 (PMC9658794; doi:10.3390/molecules27217334)
Supplement: Supplementary file 1 [file molecules-27-07334-s001.zip]

Archive with 1 entries (1 files):
- molecules-1923434-supplementary.pdf
